# Supplementary material for: Streptomycetaceae and Promicromonosporaceae: Two Actinomycetes Families from Moroccan Oat Soils Enhancing Solubilization of Natural Phosphate
Source: Microorganisms. 2022 May 28;10(6):1116. doi: 10.3390/microorganisms10061116 (PMC9230749; doi:10.3390/microorganisms10061116)
Supplement: Supplementary file 1 [file microorganisms-10-01116-s001.zip]

Archive with 1 entries (1 files):
- microorganisms-1697220-supplementary.pdf
